# Supplementary material for: LCA and negative emission potential of retrofitted cement plants under oxyfuel conditions at high biogenic fuel shares
Source: Sci Rep. 2022 May 27;12:8924. doi: 10.1038/s41598-022-13064-w (PMC9142509; doi:10.1038/s41598-022-13064-w)
Supplement: Supplementary file 1 — Supplementary Information 1. [file 41598_2022_13064_MOESM1_ESM.xlsx]

## Sheet: Fig2
	GWP100
		REF	REF Oxy	Plant A	Plant A Oxy	Plant B	Plant B Oxy
	Calcination	0.543	0.056	0.450569	0.045	0.376094	0.038
	Biogenic emissions	0	0	0	-0.076	0	-0.089
	Fossil fuels	0.34948	0.0748492	0.396191	0.0423303	0.353771	0.0447471
	Ammonia	0.00984389	0.00984389	0.00984389	0.00984389	0.00984389	0.00984389
	Transport	0.0103522	0.0103522	0.042056	0.0396297	0.0280828	0.0280828
	Raw Meal	0.0381038	0.0367826	0.029787	0.029787	0.0256763	0.0256763
	Electricity	0.0543776	0.115758	0.0256519	0.153343	0.00506849	0.0136076
	Biomass	0	0	0	0	0	0
	Water	0.000113443	0.000113443	0.000113443	0.000113443	0.000113443	0.000113443
	Others	0	0	0	0	0	0
	Total (net)	1.00527	0.3037	0.954212	0.244047	0.798649	0.0710711
	HT
		REF	REF Oxy	Plant A	Plant A Oxy	Plant B	Plant B Oxy
	Calcination	0	0	0	0	0	0
	Biogenic emissions	0	0	0	0	0	0
	Fossil fuels	0.0701722	0.0707824	0.0226493	0.0239709	0.0178235	0.017753
	Ammonia	0.00180691	0.00180691	0.00180691	0.00180691	0.00180691	0.00180691
	Transport	0.00283319	0.00283319	0.0115098	0.0108458	0.00756904	0.00756904
	Raw Meal	0.0191408	0.0184768	0.0149078	0.0149078	0.012988	0.012988
	Electricity	0.0359854	0.0766053	0.0224891	0.134436	0.00347985	0.00934252
	Biomass	0	0	0	0	0	0
	Water	8.58402e-05	8.58402e-05	8.58402e-05	8.58402e-05	8.58402e-05	8.58402e-05
	Others	0	0	0	0	0	0
	Total (net)	0.130024	0.17059	0.0734489	0.186054	0.0437532	0.0495453
	FDP
		REF	REF Oxy	Plant A	Plant A Oxy	Plant B	Plant B Oxy
	Calcination	0	0	0	0	0	0
	Biogenic emissions	0	0	0	0	0	0
	Fossil fuels	0.0704347	0.0710471	0.00395778	0.0041887	0.0178902	0.0178194
	Ammonia	0.00515174	0.00515174	0.00515174	0.00515174	0.00515174	0.00515174
	Transport	0.00379433	0.00379433	0.0154145	0.0145252	0.0102608	0.0102608
	Raw Meal	0.0113384	0.010945	0.00884717	0.00884717	0.00764462	0.00764462
	Electricity	0.0165671	0.0352677	0.0068109	0.0407145	0.00100866	0.002708
	Biomass	0	0	0	0	0	0
	Water	3.44119e-05	3.44119e-05	3.44119e-05	3.44119e-05	3.44119e-05	3.44119e-05
	Others	0	0	0	0	0	0
	Total (net)	0.107321	0.12624	0.0402164	0.0734617	0.0419905	0.043619
	WDP
		REF	REF Oxy	Plant A	Plant A Oxy	Plant B	Plant B Oxy
	Calcination	0	0	0	0	0	0
	Biogenic emissions	0	0	0	0	0	0
	Fossil fuels	9.24411e-05	9.32449e-05	1.11616e-05	1.18129e-05	2.34797e-05	2.33869e-05
	Ammonia	0.000278864	0.000278864	0.000278864	0.000278864	0.000278864	0.000278864
	Transport	1.65969e-05	1.65969e-05	6.74248e-05	6.35349e-05	4.46552e-05	4.46552e-05
	Raw Meal	0.00147977	0.00142872	0.00117848	0.00117848	0.000988098	0.000988098
	Electricity	0.000664865	0.00141536	9.5254e-05	0.000569414	0.000583321	0.00156607
	Biomass	0	0	0	0	0	0
	Water	0.000342057	0.000342057	0.000342057	0.000342057	0.000342057	0.000342057
	Others	0	0	0	0	0	0
	Total (net)	0.0028746	0.00357484	0.00197325	0.00244417	0.00226048	0.00324313

## Sheet: Fig3
	GWP100
		Plant A	Plant A Oxy	Plant A B(M)	Plant A OxyB(M)	Plant A OxyB(M)+	Plant A B(FR)	Plant A OxyB(FR)	Plant A OxyB(FR)+	Plant B	Plant B Oxy	Plant B B(M)	Plant B OxyB(M)	Plant B OxyB(M)+	Plant B B(FR)	Plant B OxyB(FR)	Plant B OxyB(FR)+
	Calcination	0.450569	0.045	0.450569	0.0450569	0.0450569	0.450569	0.0450569	0.0450569	0.376094	0.038	0.376094	0.0376094	0.0376094	0.376094	0.0376094	0.0376094
	Biogenic emissions	0	-0.076	0	-0.320113	-0.340276	0	-0.352022	-0.374938	0	-0.089	0	-0.226754	-0.259341	0	-0.226754	-0.283292
	Fossil fuels	0.396191	0.0423303	0.101449	0.0109911	0.00815733	0.101449	0.0109911	0.00815733	0.353771	0.0447471	0.118474	0.0175571	0.00738212	0.120354	0.0176442	0.0074993
	Ammonia	0.00984389	0.00984389	0.00984389	0.00984389	0.00984389	0.00984389	0.00984389	0.00984389	0.00984389	0.00984389	0.00984389	0.00984389	0.00984389	0.00984389	0.00984389	0.00984389
	Transport	0.042056	0.0396297	0.0122933	0.0131021	0.0108375	0.0135873	0.0143961	0.0122933	0.0280828	0.0280828	0.011898	0.011852	0.00957884	0.0130115	0.0129615	0.0108098
	Raw Meal	0.029787	0.029787	0.029787	0.029787	0.029787	0.029787	0.029787	0.029787	0.0256763	0.0256763	0.0256763	0.0256763	0.0256763	0.0256763	0.0256763	0.0256763
	Electricity	0.0256519	0.153343	0.0274842	0.151468	0.150858	0.0274842	0.151468	0.150858	0.00506849	0.0136076	0.00523196	0.013251	0.0131532	0.00523196	0.0134466	0.0133488
	Biomass	0	0	0.025294	0.0266564	0.0289621	0.0235011	0.0247662	0.0269071	0	0	0.0200558	0.017905	0.0207023	0.0184773	0.0164946	0.0191342
	Water	0.000113443	0.000113443	0.000113443	0.000113443	0.000113443	0.000113443	0.000113443	0.000113443	0.000113443	0.000113443	0.000113443	0.000113443	0.000113443	0.000113443	0.000113443	0.000113443
	Others	0	0	0	0	0	0	0	0	0	0	0	0	0	0	0	0
	Total (net)	0.954212	0.244047	0.656833	-0.033094	-0.0566603	0.656334	-0.0655995	-0.0919215	0.798649	0.0710711	0.567387	-0.0929454	-0.135281	0.568802	-0.0929637	-0.159257
	HT
		Plant A	Plant A Oxy	Plant A B(M)	Plant A OxyB(M)	Plant A OxyB(M)+	Plant A B(FR)	Plant A OxyB(FR)	Plant A OxyB(FR)+	Plant B	Plant B Oxy	Plant B B(M)	Plant B OxyB(M)	Plant B OxyB(M)+	Plant B B(FR)	Plant B OxyB(FR)	Plant B OxyB(FR)+
	Calcination	0	0	0	0	0	0	0	0	0	0	0	0	0	0	0	0
	Biogenic emissions	0	0	0	0	0	0	0	0	0	0	0	0	0	0	0	0
	Fossil fuels	0.0226493	0.0239709	0.0167605	0.0177384	0	0.0167605	0.0177384	0	0.0178235	0.017753	0.00910641	0.00907039	0	0.00925095	0.00921437	0
	Ammonia	0.00180691	0.00180691	0.00180691	0.00180691	0.00180691	0.00180691	0.00180691	0.00180691	0.00180691	0.00180691	0.00180691	0.00180691	0.00180691	0.00180691	0.00180691	0.00180691
	Transport	0.0115098	0.0108458	0.00336442	0.00358576	0.002966	0.00371857	0.00393991	0.00336442	0.00756904	0.00756904	0.00322019	0.00320774	0.0025962	0.00352434	0.0035108	0.00293267
	Raw Meal	0.0149078	0.0149078	0.0149078	0.0149078	0.0149078	0.0149078	0.0149078	0.0149078	0.012988	0.012988	0.012988	0.012988	0.012988	0.012988	0.012988	0.012988
	Electricity	0.0224891	0.134436	0.0240955	0.132793	0.132257	0.0240955	0.132793	0.132257	0.00347985	0.00934252	0.00359208	0.00909771	0.00903056	0.00359208	0.00923199	0.00916485
	Biomass	0	0	0.0229774	0.0242151	0.0263096	0.00532215	0.00560865	0.00609348	0	0	0.0182189	0.0162652	0.0188062	0.00418445	0.00373542	0.0043332
	Water	8.58402e-05	8.58402e-05	8.58402e-05	8.58402e-05	8.58402e-05	8.58402e-05	8.58402e-05	8.58402e-05	8.58402e-05	8.58402e-05	8.58402e-05	8.58402e-05	8.58402e-05	8.58402e-05	8.58402e-05	8.58402e-05
	Others	0	0	0	0	0	0	0	0	0	0	0	0	0	0	0	0
	Total (net)	0.0734489	0.186054	0.0839984	0.195133	0.178334	0.0666973	0.17688	0.158516	0.0437532	0.0495453	0.0490183	0.0525218	0.0453137	0.0354326	0.0405733	0.0313115
	FDP
		Plant A	Plant A Oxy	Plant A B(M)	Plant A OxyB(M)	Plant A OxyB(M)+	Plant A B(FR)	Plant A OxyB(FR)	Plant A OxyB(FR)+	Plant B	Plant B Oxy	Plant B B(M)	Plant B OxyB(M)	Plant B OxyB(M)+	Plant B B(FR)	Plant B OxyB(FR)	Plant B OxyB(FR)+
	Calcination	0	0	0	0	0	0	0	0	0	0	0	0	0	0	0	0
	Biogenic emissions	0	0	0	0	0	0	0	0	0	0	0	0	0	0	0	0
	Fossil fuels	0.00395778	0.0041887	0.00292875	0.00309964	0	0.00292875	0.00309964	0	0.0178902	0.0178194	0.00914047	0.00910432	0	0.00928555	0.00924883	0
	Ammonia	0.00515174	0.00515174	0.00515174	0.00515174	0.00515174	0.00515174	0.00515174	0.00515174	0.00515174	0.00515174	0.00515174	0.00515174	0.00515174	0.00515174	0.00515174	0.00515174
	Transport	0.0154145	0.0145252	0.00450576	0.00480219	0.00397219	0.00498005	0.00527649	0.00450576	0.0102608	0.0102608	0.00435096	0.00433414	0.00350388	0.00475889	0.00474061	0.00395492
	Raw Meal	0.00884717	0.00884717	0.00884717	0.00884717	0.00884717	0.00884717	0.00884717	0.00884717	0.00764462	0.00764462	0.00764462	0.00764462	0.00764462	0.00764462	0.00764462	0.00764462
	Electricity	0.0068109	0.0407145	0.00729739	0.0402167	0.0400546	0.00729739	0.0402167	0.0400546	0.00100866	0.002708	0.00104119	0.00263703	0.00261757	0.00104119	0.00267596	0.0026565
	Biomass	0	0	0.00457532	0.00482177	0.00523883	0.00846473	0.00892039	0.0096915	0	0	0.0036278	0.00323877	0.00374475	0.00665524	0.00594108	0.00689183
	Water	3.44119e-05	3.44119e-05	3.44119e-05	3.44119e-05	3.44119e-05	3.44119e-05	3.44119e-05	3.44119e-05	3.44119e-05	3.44119e-05	3.44119e-05	3.44119e-05	3.44119e-05	3.44119e-05	3.44119e-05	3.44119e-05
	Others	0	0	0	0	0	0	0	0	0	0	0	0	0	0	0	0
	Total (net)	0.0402164	0.0734617	0.0333406	0.0669737	0.0632989	0.0377042	0.0715466	0.0682852	0.0419905	0.043619	0.0309912	0.032145	0.022697	0.0345717	0.0354373	0.026334
	WDP
		Plant A	Plant A Oxy	Plant A B(M)	Plant A OxyB(M)	Plant A OxyB(M)+	Plant A B(FR)	Plant A OxyB(FR)	Plant A OxyB(FR)+	Plant B	Plant B Oxy	Plant B B(M)	Plant B OxyB(M)	Plant B OxyB(M)+	Plant B B(FR)	Plant B OxyB(FR)	Plant B OxyB(FR)+
	Calcination	0	0	0	0	0	0	0	0	0	0	0	0	0	0	0	0
	Biogenic emissions	0	0	0	0	0	0	0	0	0	0	0	0	0	0	0	0
	Fossil fuels	1.11616e-05	1.18129e-05	8.2596e-06	8.74154e-06	0	8.2596e-06	8.74154e-06	0	2.34797e-05	2.33869e-05	1.19963e-05	1.19488e-05	0	1.21867e-05	1.21385e-05	0
	Ammonia	0.000278864	0.000278864	0.000278864	0.000278864	0.000278864	0.000278864	0.000278864	0.000278864	0.000278864	0.000278864	0.000278864	0.000278864	0.000278864	0.000278864	0.000278864	0.000278864
	Transport	6.74248e-05	6.35349e-05	1.97088e-05	2.10054e-05	1.73749e-05	2.17834e-05	2.308e-05	1.97088e-05	4.46552e-05	4.46552e-05	1.89615e-05	1.88882e-05	1.52771e-05	2.07447e-05	2.0665e-05	1.72493e-05
	Raw Meal	0.00117848	0.00117848	0.00117848	0.00117848	0.00117848	0.00117848	0.00117848	0.00117848	0.000988098	0.000988098	0.000988098	0.000988098	0.000988098	0.000988098	0.000988098	0.000988098
	Electricity	9.5254e-05	0.000569414	0.000102058	0.000562452	0.000560184	0.000102058	0.000562452	0.000560184	0.000583321	0.00156607	0.000602135	0.00152503	0.00151378	0.000602135	0.00154754	0.00153629
	Biomass	0	0	0.000279579	0.000294638	0.000320123	6.93702e-05	7.31044e-05	7.94238e-05	0	0	0.00022168	0.000197907	0.000228826	5.4541e-05	4.86884e-05	5.648e-05
	Water	0.000342057	0.000342057	0.000342057	0.000342057	0.000342057	0.000342057	0.000342057	0.000342057	0.000342057	0.000342057	0.000342057	0.000342057	0.000342057	0.000342057	0.000342057	0.000342057
	Others	0	0	0	0	0	0	0	0	0	0	0	0	0	0	0	0
	Total (net)	0.00197325	0.00244417	0.00220901	0.00268624	0.00269709	0.00200088	0.00246678	0.00245872	0.00226048	0.00324313	0.00246379	0.0033628	0.0033669	0.00229863	0.00323805	0.00321904

## Sheet: Fig4
	GWP100
		Plant A Oxy today	Plant A Oxy 2030	Plant A Oxy 2040	Plant A Oxy 2050	Plant A OxyB(M)today	Plant A OxyB(M)2030	Plant A OxyB(M)2040	Plant A OxyB(M)2050	Plant B Oxy today	Plant B Oxy 2030	Plant B Oxy 2040	Plant B Oxy 2050	Plant B Oxy today	Plant B Oxy 2030	Plant B Oxy 2040	Plant B Oxy 2050
	Calcination	0.045	0.045	0.045	0.045	0.0450569	0.0450569	0.0450569	0.0450569	0.038	0.038	0.038	0.038	0.0376094	0.0376094	0.0376094	0.0376094
	Biogenic emissions	-0.076	-0.076	-0.076	-0.076	-0.320113	-0.320113	-0.320113	-0.320113	-0.089	-0.089	-0.089	-0.089	-0.226754	-0.226754	-0.226754	-0.226754
	Fossil fuels	0.0423303	0.0423303	0.0423303	0.0423303	0.0109911	0.0109911	0.0109911	0.0109911	0.0447471	0.0447471	0.0447471	0.0447471	0.0175571	0.0175571	0.0175571	0.0175571
	Ammonia	0.00984389	0.00984389	0.00984389	0.00984389	0.00984389	0.00984389	0.00984389	0.00984389	0.00984389	0.00984389	0.00984389	0.00984389	0.00984389	0.00984389	0.00984389	0.00984389
	Transport	0.0396297	0.0396297	0.0396297	0.0396297	0.0131021	0.0131021	0.0131021	0.0131021	0.0280828	0.0280828	0.0280828	0.0280828	0.011852	0.011852	0.011852	0.011852
	Raw Meal	0.029787	0.029787	0.029787	0.029787	0.029787	0.029787	0.029787	0.029787	0.0256763	0.0256763	0.0256763	0.0256763	0.0256763	0.0256763	0.0256763	0.0256763
	Electricity	0.153343	0.0593758	0.0354104	0.0233204	0.151468	0.0586499	0.0349774	0.0230353	0.0136076	0.0121799	0.0054883	0.00328774	0.013251	0.0118607	0.00534448	0.00320158
	Biomass	0	0	0	0	0.0266564	0.0266564	0.0266564	0.0266564	0	0	0	0	0.017905	0.017905	0.017905	0.017905
	Water	0.000113443	0.000113443	0.000113443	0.000113443	0.000113443	0.000113443	0.000113443	0.000113443	0.000113443	0.000113443	0.000113443	0.000113443	0.000113443	0.000113443	0.000113443	0.000113443
	Others	0	0	0	0	0	0	0	0	0	0	0	0	0	0	0	0
	Total (net)	0.244047	0.15008	0.126115	0.114025	-0.033094	-0.125912	-0.149585	-0.161527	0.0710711	0.0696433	0.0629518	0.0607512	-0.0929454	-0.0943357	-0.100852	-0.102995
	HT
		Plant A Oxy today	Plant A Oxy 2030	Plant A Oxy 2040	Plant A Oxy 2050	Plant A OxyB(M)today	Plant A OxyB(M)2030	Plant A OxyB(M)2040	Plant A OxyB(M)2050	Plant B Oxy today	Plant B Oxy 2030	Plant B Oxy 2040	Plant B Oxy 2050	Plant B Oxy today	Plant B Oxy 2030	Plant B Oxy 2040	Plant B Oxy 2050
	Calcination	0	0	0	0	0	0	0	0	0	0	0	0	0	0	0	0
	Biogenic emissions	0	0	0	0	0	0	0	0	0	0	0	0	0	0	0	0
	Fossil fuels	0.0239709	0.0239709	0.0239709	0.0239709	0.0177384	0.0177384	0.0177384	0.0177384	0.017753	0.017753	0.017753	0.017753	0.00907039	0.00907039	0.00907039	0.00907039
	Ammonia	0.00180691	0.00180691	0.00180691	0.00180691	0.00180691	0.00180691	0.00180691	0.00180691	0.00180691	0.00180691	0.00180691	0.00180691	0.00180691	0.00180691	0.00180691	0.00180691
	Transport	0.0108458	0.0108458	0.0108458	0.0108458	0.00358576	0.00358576	0.00358576	0.00358576	0.00756904	0.00756904	0.00756904	0.00756904	0.00320774	0.00320774	0.00320774	0.00320774
	Raw Meal	0.0149078	0.0149078	0.0149078	0.0149078	0.0149078	0.0149078	0.0149078	0.0149078	0.012988	0.012988	0.012988	0.012988	0.012988	0.012988	0.012988	0.012988
	Electricity	0.134436	0.036259	0.0178241	0.0126521	0.132793	0.0358157	0.0176062	0.0124974	0.00934252	0.00742256	0.00555606	0.00523581	0.00909771	0.00722805	0.00541047	0.00509861
	Biomass	0	0	0	0	0.0242151	0.0242151	0.0242151	0.0242151	0	0	0	0	0.0162652	0.0162652	0.0162652	0.0162652
	Water	8.58402e-05	8.58402e-05	8.58402e-05	8.58402e-05	8.58402e-05	8.58402e-05	8.58402e-05	8.58402e-05	8.58402e-05	8.58402e-05	8.58402e-05	8.58402e-05	8.58402e-05	8.58402e-05	8.58402e-05	8.58402e-05
	Others	0	0	0	0	0	0	0	0	0	0	0	0	0	0	0	0
	Total (net)	0.186054	0.0878762	0.0694414	0.0642694	0.195133	0.0981555	0.079946	0.0748373	0.0495453	0.0476254	0.0457589	0.0454386	0.0525218	0.0506521	0.0488345	0.0485227
	FDP
		Plant A Oxy today	Plant A Oxy 2030	Plant A Oxy 2040	Plant A Oxy 2050	Plant A OxyB(M)today	Plant A OxyB(M)2030	Plant A OxyB(M)2040	Plant A OxyB(M)2050	Plant B Oxy today	Plant B Oxy 2030	Plant B Oxy 2040	Plant B Oxy 2050	Plant B Oxy today	Plant B Oxy 2030	Plant B Oxy 2040	Plant B Oxy 2050
	Calcination	0	0	0	0	0	0	0	0	0	0	0	0	0	0	0	0
	Biogenic emissions	0	0	0	0	0	0	0	0	0	0	0	0	0	0	0	0
	Fossil fuels	0.0041887	0.0041887	0.0041887	0.0041887	0.00309964	0.00309964	0.00309964	0.00309964	0.0178194	0.0178194	0.0178194	0.0178194	0.00910432	0.00910432	0.00910432	0.00910432
	Ammonia	0.00515174	0.00515174	0.00515174	0.00515174	0.00515174	0.00515174	0.00515174	0.00515174	0.00515174	0.00515174	0.00515174	0.00515174	0.00515174	0.00515174	0.00515174	0.00515174
	Transport	0.0145252	0.0145252	0.0145252	0.0145252	0.00480219	0.00480219	0.00480219	0.00480219	0.0102608	0.0102608	0.0102608	0.0102608	0.00433414	0.00433414	0.00433414	0.00433414
	Raw Meal	0.00884717	0.00884717	0.00884717	0.00884717	0.00884717	0.00884717	0.00884717	0.00884717	0.00764462	0.00764462	0.00764462	0.00764462	0.00764462	0.00764462	0.00764462	0.00764462
	Electricity	0.0407145	0.0186033	0.011598	0.00707364	0.0402167	0.0183759	0.0114562	0.00698716	0.002708	0.00411075	0.00187213	0.00108418	0.00263703	0.00400303	0.00182307	0.00105577
	Biomass	0	0	0	0	0.00482177	0.00482177	0.00482177	0.00482177	0	0	0	0	0.00323877	0.00323877	0.00323877	0.00323877
	Water	3.44119e-05	3.44119e-05	3.44119e-05	3.44119e-05	3.44119e-05	3.44119e-05	3.44119e-05	3.44119e-05	3.44119e-05	3.44119e-05	3.44119e-05	3.44119e-05	3.44119e-05	3.44119e-05	3.44119e-05	3.44119e-05
	Others	0	0	0	0	0	0	0	0	0	0	0	0	0	0	0	0
	Total (net)	0.0734617	0.0513505	0.0443452	0.0398208	0.0669737	0.0451328	0.0382132	0.0337441	0.043619	0.0450218	0.0427832	0.0419952	0.032145	0.033511	0.0313311	0.0305638
	WDP
		Plant A Oxy today	Plant A Oxy 2030	Plant A Oxy 2040	Plant A Oxy 2050	Plant A OxyB(M)today	Plant A OxyB(M)2030	Plant A OxyB(M)2040	Plant A OxyB(M)2050	Plant B Oxy today	Plant B Oxy 2030	Plant B Oxy 2040	Plant B Oxy 2050	Plant B Oxy today	Plant B Oxy 2030	Plant B Oxy 2040	Plant B Oxy 2050
	Calcination	0	0	0	0	0	0	0	0	0	0	0	0	0	0	0	0
	Biogenic emissions	0	0	0	0	0	0	0	0	0	0	0	0	0	0	0	0
	Fossil fuels	1.18129e-05	1.18129e-05	1.18129e-05	1.18129e-05	8.74154e-06	8.74154e-06	8.74154e-06	8.74154e-06	2.33869e-05	2.33869e-05	2.33869e-05	2.33869e-05	1.19488e-05	1.19488e-05	1.19488e-05	1.19488e-05
	Ammonia	0.000278864	0.000278864	0.000278864	0.000278864	0.000278864	0.000278864	0.000278864	0.000278864	0.000278864	0.000278864	0.000278864	0.000278864	0.000278864	0.000278864	0.000278864	0.000278864
	Transport	6.35349e-05	6.35349e-05	6.35349e-05	6.35349e-05	2.10054e-05	2.10054e-05	2.10054e-05	2.10054e-05	4.46552e-05	4.46552e-05	4.46552e-05	4.46552e-05	1.88882e-05	1.88882e-05	1.88882e-05	1.88882e-05
	Raw Meal	0.00117848	0.00117848	0.00117848	0.00117848	0.00117848	0.00117848	0.00117848	0.00117848	0.000988098	0.000988098	0.000988098	0.000988098	0.000988098	0.000988098	0.000988098	0.000988098
	Electricity	0.000569414	0.000190239	0.000144703	0.000123162	0.000562452	0.000187913	0.000142934	0.000121656	0.00156607	0.000215821	0.000125253	8.83065e-05	0.00152503	0.000210166	0.000121971	8.59925e-05
	Biomass	0	0	0	0	0.000294638	0.000294638	0.000294638	0.000294638	0	0	0	0	0.000197907	0.000197907	0.000197907	0.000197907
	Water	0.000342057	0.000342057	0.000342057	0.000342057	0.000342057	0.000342057	0.000342057	0.000342057	0.000342057	0.000342057	0.000342057	0.000342057	0.000342057	0.000342057	0.000342057	0.000342057
	Others	0	0	0	0	0	0	0	0	0	0	0	0	0	0	0	0
	Total (net)	0.00244417	0.00206499	0.00201946	0.00199792	0.00268624	0.0023117	0.00226673	0.00224545	0.00324313	0.00189288	0.00180232	0.00176537	0.0033628	0.00204793	0.00195974	0.00192376
